# Supplementary material for: Transcriptome profiling of the rice blast fungus during invasive plant infection and in vitro stresses
Source: BMC Genomics. 2011 Jan 19;12:49. doi: 10.1186/1471-2164-12-49 (PMC3037901; doi:10.1186/1471-2164-12-49)
Supplement: Additional file 3 — Table containing the Pearson correlation coefficients for all the dye swap microarray hybridizations. [file 1471-2164-12-49-S3.XLSX]

## Sheet: Sheet1
	[G]wt_r_1	[G]r_wt_1	[G]wt_r_2	[G]r_wt_2	[G]wt_b	[G]b_wt	[G]wt_hs	[G]hs_wt	[G]wt_pq	[G]pq_wt	[G]wt_mm	[G]mm_wt	[G]wt_mmc	[G]mmc_wt	[G]wt_mmn	[G]mmn_wt
wt_r_1[R]	0.195852	0.973905	0.193873	0.968378	0.18399	0.359714	0.147575	0.105863	0.161854	0.108411	0.174907	0.16588	0.171578	0.133504	0.170215	0.118019
r_wt_1[R]	0.983568	0.106673	0.98936	0.0966289	0.946088	0.151446	0.900085	0.596753	0.917192	0.651384	0.925172	0.79546	0.941542	0.714783	0.917185	0.601834
wt_r_2[R]	0.194263	0.969304	0.19441	0.964026	0.184543	0.339843	0.149208	0.107345	0.163843	0.108813	0.174852	0.166095	0.173013	0.134104	0.171906	0.119565
r_wt_2[R]	0.985799	0.0991347	0.991496	0.0897848	0.947459	0.14872	0.895273	0.590185	0.913174	0.645783	0.927709	0.793618	0.940712	0.711005	0.915783	0.59831
wt_b[R]	0.302792	0.33171	0.30345	0.325552	0.370783	0.738082	0.286117	0.268702	0.288001	0.305465	0.309681	0.339459	0.312253	0.376393	0.373999	0.410145
b_wt[R]	0.916239	0.0924408	0.922404	0.083122	0.962996	0.235002	0.867209	0.580417	0.879967	0.642065	0.908496	0.778521	0.927766	0.730226	0.938891	0.634768
wt_hs[R]	0.702493	0.0737305	0.715887	0.0653799	0.699723	0.191821	0.766186	0.903006	0.773005	0.835243	0.66816	0.912956	0.727416	0.700616	0.713886	0.694103
hs_wt[R]	0.866387	0.0792583	0.882124	0.0695304	0.865907	0.172321	0.968483	0.719197	0.962989	0.723223	0.846644	0.787991	0.915212	0.721555	0.894065	0.653947
wt_pq[R]	0.751772	0.0728147	0.7589	0.0639391	0.740605	0.196099	0.751198	0.786228	0.717102	0.949546	0.70561	0.875179	0.713027	0.84866	0.718347	0.728759
pq_wt[R]	0.881966	0.0822063	0.897591	0.072484	0.882159	0.174326	0.968166	0.702855	0.973721	0.713001	0.859001	0.797508	0.931334	0.718825	0.908488	0.65035
wt_mm[R]	0.799946	0.0795372	0.800524	0.0710318	0.795797	0.177176	0.684895	0.758999	0.705305	0.756855	0.786461	0.942033	0.748414	0.71279	0.73298	0.649946
mm_wt[R]	0.955198	0.0823719	0.955564	0.0729254	0.959093	0.159027	0.854664	0.551421	0.865602	0.62523	0.942108	0.792585	0.923792	0.702708	0.906168	0.583104
wt_mmc[R]	0.718186	0.0728818	0.721483	0.0647682	0.743979	0.238356	0.672396	0.580529	0.639547	0.784866	0.698094	0.729434	0.664134	0.950069	0.69184	0.744328
mmc_wt[R]	0.937181	0.0838225	0.939621	0.0743162	0.963919	0.171501	0.888786	0.570591	0.913167	0.621008	0.942293	0.764189	0.967674	0.715754	0.947262	0.586805
wt_mmn[R]	0.703473	0.0805604	0.70692	0.0727437	0.731661	0.280191	0.661057	0.623651	0.646438	0.720257	0.677855	0.758996	0.663853	0.803174	0.682195	0.900592
mmn_wt[R]	0.910932	0.0912763	0.918319	0.0817779	0.958226	0.236057	0.877535	0.592624	0.890423	0.65122	0.906043	0.77978	0.933141	0.734238	0.943056	0.645807
